# Supplementary material for: Optimization of Size of Nanosensitizers for Antitumor Radiotherapy Using Mathematical Modeling
Source: Int J Mol Sci. 2023 Jul 22;24(14):11806. doi: 10.3390/ijms241411806 (PMC10380738; doi:10.3390/ijms241411806)
Supplement: Supplementary file 1 [file ijms-24-11806-s001.zip]

Archive with 2 entries (1 files):
- ijms-2482934-supplementary/
- ijms-2482934-supplementary/KuznetsovKolobov2023.cpp
