# Supplementary material for: Optimization of Size of Nanosensitizers for Antitumor Radiotherapy Using Mathematical Modeling
Source: Int J Mol Sci. 2023 Jul 22;24(14):11806. doi: 10.3390/ijms241411806 (PMC10380738; doi:10.3390/ijms241411806)
Supplement: Supplementary file 1 [file ijms-24-11806-s001.zip › ijms-2482934-supplementary/KuznetsovKolobov2023.cpp]

//*** The code for the simulations of the article 
//*** "Optimization of Nanosensitizers Size for Antitumor Radiotherapy Using Mathematical Modeling"
//*** by Maxim Kuznetsov and Andrey Kolobov
//*** submitted to International Journal of Molecular Sciences
//*** 2023
//*** This code works fine in Dev-C++, version 5.11
//*** Note, that some small parts of the code may need to be revised depending on the utilized software 

//***********************************************************************************************************************************************************
//********************************* INTRODUCTION ************************************************************************************************************
//***********************************************************************************************************************************************************

//********* Initializing needful things

#include <stdio.h>
#include <tchar.h>
#include <windows.h>
#include <ctime>
#include <iostream>
#include <cmath>
#include <conio.h>
#include <fstream>

using namespace std;

//********* MODEL PARAMETERS

// Cells
double B = 0.01; // tumor cells max. proliferation rate
double epsp = 500.; // technical parameter
double sp = 15.; // critical stress for cell proliferation
double gamma = 1.; // coefficient of transition rate
double epstr = 500.; // technical parameter
double M = 0.005; // quiescent tumor cells maximum death rate
double D = 0.01; // damaged tumor cells death rate

// Stress
double kn = 500.; // solid stress coefficient(tumor) 
double kh = 500.; // solid stress coefficient(normal)
double ss = 0.3; // minimum cell-sensing cell fraction
double s0 = 0.8; // normal fraction of cells

//Interstitial fluid 
double Ln = 0.1; // normal capillaries hydraulic conductivity
double La = 0.5; // abnormal capillaries hydraulic conductivity
double pc = 4.; // microvascular pressure
double Ll = 1300.; // lymphatic capillaries hydraulic conductivity
double pl = 0.; // lymphatic pressure
double K = 0.1; //0.05; // tissue hydraulic conductivity

//VEGF
double Sv = 1.; // VEGF production rate
double omega = 1.; // internalization rate
double Mv = 0.01; // degradation rate
double Dv = 21.; // diffusion coefficient

//Capillaries
double R = 0.008; // maximum angiogenesis rate
double cmax = 5.; // maximum surface area density
double Mc = 0.03; // microvasculature degradation rate
double Ml = 0.;// 1.; // lymphatic capillaries degradation rate
double Vn = 0.1; // normalization rate
double Vd = 0.1; // denormalization rate
double mu = 0.001; // pruning rate
double vst = 0.001; // Michaelis constant
double Dc = 0.03; // active motion coefficient

//Glucose
double gst = 0.01; // Michaelis constant for consumption rate
double Pgn = 4.; // permeability of normal capillaries
double Pga = 10.; // permeability of abnormal capillaries
double nug = 1200.; // coefficient of prol. tumor cells consumption rate
double Qgh = 0.5; // normal tissue glucose consumption rate
double Dg = 10.; // glucose diffusion coefficient

//Oxygen
double wst = 0.005; // Michaelis constant for consumption rate
double F0w = 50.; // oxygen inflow parameter
double wA = 5.87; // oxygen concentration in artery
double wh = 1.56; // concentration when hemoglobin saturation is 50%
double chi = 2.55; // Hill coefficient
double nuw = 6400.; // coefficient of prol. tumor cells consumption rate
double Qwh = 8.; // normal tissue oxygen consumption rate
double Dw = 720.; // oxygen diffusion coefficient

//Radiotherapy
double atobT = 10.; // alpha-beta ratio for tumor
double OERaM = 2.5; // maximum OER_a under aerobic conditions
double OERbM = 3.; // maximum OER_b under aerobic conditions
double Kw = 0.193; // Michaelis constant for oxygen enhancement effect, 3.28 mmHg
double alpha = 0.1; // proliferating tumor cells linear radiosensitivity parameter
double kq = 0.2; // coefficient of radiosensivity of quiescent cells

//Nanoparticles
double PERM = 3.;
double Ku = 100.;

double xi = 14.; // radius of particles
#define output_frequency 1. // how often the distributions of varibles will be recorded
double RadRTbegin = 0.5; // radius of tumor, at whih radiotherapy starts (in mm)
double coat = 7.; // width of particle coat

double fracAI = ((xi - coat) / xi)*((xi - coat) / xi)*((xi - coat) / xi);

double Du = 65. / xi;
double kappab = 0.5;
double kappau = 0.05;
double Cu = 0.003*xi;

double PunArray[51] = { 0., 0.831379,0.178672,0.0526941,0.0180429,0.00679426,0.00274079,0.00116571,0.000516969,0.000237061,0.00011167,0.0000537579,0.0000263387,0.000013091,0.0000065836,0.00000334331,0.00000171166,0.000000882331,0.000000457489,0.000000238405,0.000000124783,0.000000065565,0.0000000345688,0.0000000182827,0.00000000969659,0.00000000515602,0.00000000274816,0.000000001468,0.000000000785796,0.00000000042144,0.000000000226443,0.000000000121882,0.0000000000657119,0.0000000000354845,0.0000000000191909,0.0000000000103942,0.00000000000563773,0.00000000000306205,0.00000000000166531,0.000000000000906858,0.000000000000494455,0.000000000000269925,0.000000000000147528,0.0000000000000807254,0.0000000000000442217,0.0000000000000242516,0.0000000000000133142,0.00000000000000731721,0.00000000000000402557,0.00000000000000221691,0.00000000000000122208 };
double PuaArray[51] = { 0., 3.1507,1.26708,0.672132,0.3972,0.248209,0.160354,0.105878,0.0709935,0.0481595,0.0329761,0.0227586,0.0158167,0.0110619,0.00778165,0.00550384,0.00391236,0.00279394,0.00200363,0.00144228,0.00104164,0.000754433,0.000547726,0.000398433,0.00029028,0.000211729,0.000154558,0.00011288,0.0000824589,0.0000602343,0.0000439894,0.0000321125,0.0000234293,0.0000170824,0.0000124452,0.00000905918,0.0000065884,0.00000478694,0.00000347463,0.00000251956,0.00000182517,0.00000132081,0.000000954858,0.00000068961,0.000000497554,0.000000358637,0.000000258261,0.000000185806,0.000000133557,0.0000000959163,0.0000000688252 };
//double PuaArray[51] = {0., 3.31728,1.45394,0.845723,0.550948,0.381202,0.273625,0.201245,0.150554,0.114042,0.0872005,0.0671666,0.0520398,0.040515,0.0316717,0.0248467,0.019554,0.015433,0.0122128,0.00968869,0.00770443,0.00614039,0.00490444,0.00392538,0.00314798,0.0025293,0.00203584,0.0016414,0.00132546,0.00107187,0.000867949,0.000703664,0.000571085,0.000463922,0.000377175,0.00030686,0.000249797,0.000203438,0.00016574,0.000135061,0.000110077,0.0000897206,0.0000731266,0.0000595958,0.0000485605,0.0000395593,0.0000322173,0.000026229,0.0000213454,0.0000173636,0.000014118};
//double PuaArray[51] = {0., 3.27039, 1.44052, 0.85694, 0.577643, 0.417292, 0.315055, 0.245257, 0.195257, 0.158137, 0.129813, 0.107725, 0.0901946, 0.0760778, 0.0645712, 0.0550956, 0.0472237, 0.0406347, 0.0350832, 0.0303791, 0.026373, 0.0229464, 0.020004, 0.0174686, 0.0152775, 0.0133786, 0.0117291, 0.0102932, 0.00904085, 0.00794682, 0.00698967, 0.0061512, 0.00541587, 0.00477035, 0.00420319, 0.00370452, 0.00326578, 0.00287958, 0.00253948, 0.00223986, 0.00197583, 0.00174312, 0.00153797, 0.00135709, 0.00119761, 0.00105698, 0.000932978, 0.000823627, 0.000727199, 0.000642165, 0.000567177};

double sunArray[51] = { 0., 0.648742,0.405283,0.246333,0.146745,0.0861198,0.049971,0.0287436,0.0164214,0.00933161,0.00528033,0.00297784,0.00167484,0.000939974,0.000526647,0.000294673,0.000164705,0.0000919864,0.0000513431,0.0000286454,0.0000159774,0.00000891015,0.00000496867,0.00000277082,0.00000154533,0.000000862004,0.000000480945,0.000000268411,0.000000149844,0.0000000836822,0.0000000467509,0.0000000261291,0.0000000146098,0.00000000817256,0.00000000457377,0.00000000256093,0.00000000143461,0.000000000804061,0.000000000450883,0.000000000252967,0.000000000142001,0.0000000000797526,0.0000000000448157,0.0000000000251969,0.0000000000141742,0.00000000000797775,0.00000000000449259,0.00000000000253132,0.00000000000142702,0.000000000000804913,0.000000000000454254 };
double suaArray[51] = { 0.,0.905072,0.815467,0.731185,0.652225,0.578586,0.510264,0.447245,0.389495,0.336956,0.289528,0.247066,0.209377,0.176217,0.147299,0.122304,0.100887,0.082692,0.0673611,0.0545464,0.043917,0.0351647,0.0280084,0.0221961,0.0175052,0.0137422,0.0107408,0.00835976,0.00648061,0.00500477,0.00385102,0.00295302,0.00225697,0.00171958,0.00130623,0.000989417,0.00074741,0.000563136,0.000423247,0.000317359,0.000237427,0.000177246,0.000132048,0.0000981831,0.0000728664,0.000053981,0.0000399219,0.0000294761,0.0000217295,0.0000159947,0.0000117566 };
//double suaArray[51] = { 0.,0.940294,0.882625,0.826991,0.773394,0.721833,0.672307,0.624818,0.579365,0.535947,0.494562,0.455209,0.417883,0.382576,0.349276,0.317967,0.288626,0.261222,0.235719,0.212071,0.190224,0.170118,0.151684,0.134848,0.119529,0.105645,0.0931067,0.0818268,0.0717156,0.0626844,0.0546459,0.0475154,0.0412114,0.035656,0.0307758,0.0265017,0.0227696,0.01952,0.0166984,0.0142549,0.0121445,0.0103263,0.00876357,0.00742363,0.00627729,0.00529872,0.00446514,0.00375652,0.0031553,0.00264618,0.00221584 };
//double suaArray[51] = {0., 0.907797, 0.843119, 0.788707, 0.74089, 0.697927, 0.658791, 0.622804, 0.589483, 0.55847, 0.529483, 0.5023, 0.476737, 0.452643, 0.429888, 0.408364, 0.387974, 0.368635, 0.350273, 0.332822, 0.316225, 0.300428, 0.285384, 0.271049, 0.257384, 0.244353, 0.231922, 0.22006, 0.208739, 0.197933, 0.187616, 0.177767, 0.168362, 0.159383, 0.150809, 0.142625, 0.134811, 0.127353, 0.120236, 0.113445, 0.106967, 0.10079, 0.0948995, 0.0892857, 0.0839371, 0.0788431, 0.0739935, 0.0693788, 0.0649896, 0.0608171, 0.0568528};

double sun = sunArray[(int)(xi)];
double sua = suaArray[(int)(xi)];
double Pun = PunArray[(int)(xi)];
double Pua = PuaArray[(int)(xi)];

#define size 5000. // the radius of a simulation region, in 10^(-2) cm
double R0T = 40.; // initial radius of tissue region
#define inception_width 2. // the radius of inital tumor cell population

# define PI 3.14159265358979323846  // pi

//********* SIMULATION PARAMETERS

int ddebug = 99999;

double tau = 0.00001; // initial time step in full model -- will be adjusted 
double tauAdjust;
double Is0NonMonIndexMin = 1.e-7; // lower value of this parameter...
double tauAdjustParameter = 50; // and greater value of this parameter provide more accurate calculations
#define h 0.05 // space step
double tauMax = tau; 
double tauMin = tau; 

#define N (int(size/h)) // number of points in space, minus one
#define tau_adjust_frequency 99999.//0.1 // how often time step will be adjusted
#define rsn_frequency 0.1 // how often the tumor radius, speed of tumor front and number of tumor cells will be recorded
FILE *results;
#define inception_width_int (int)(inception_width/h) // the size, in cell grids, of inital tumor cell population

//********* COUNTERS

double t = 0.; // main
double ta = 0.; // for adjustment of time step
double ti = 0.; // for output of the distributions of varibles
double tr = 0.; // for output of the tumor radius, speed of tumor front and number of tumor cells
int d = 0; // for serial numbers of the files with distributions of varibles

//********* MODEL VARIABLES

double np0[N + 1], npr[N + 1], np1[N + 1]; // proliferating tumor cells
double nq0[N + 1], nqr[N + 1], nq1[N + 1]; // quiescent tumor cells
double h0[N + 1], hr[N + 1], h1[N + 1]; // normal cells
double m0[N + 1], mr[N + 1], m1[N + 1]; // damaged cells
double v0[N + 1], vr[N + 1], v1[N + 1]; // VEGF
double V0[N + 1], VR[N + 1], V1[N + 1]; // VEGF -- for easy solution in spherically-symmetrical case
double cn0[N + 1], cnr[N + 1], cn1[N + 1]; // normal capillaries
double ca0[N + 1], car[N + 1], cac[N + 1], ca1[N + 1]; // abnormal capillaries
double CA0[N + 1], CAR[N + 1], CA1[N + 1]; // abnormal capillaries -- for easy solution in spherically-symmetrical case
double cl0[N + 1], clr[N + 1], cl1[N + 1]; // lymphatic capillaries
double g0[N + 1], gr[N + 1], g1[N + 1]; // glucose
double G0[N + 1], GR[N + 1], G1[N + 1]; // glucose -- for easy solution in spherically-symmetrical case
double w0[N + 1], W0[N + 1], W1[N + 1], w1[N + 1]; // oxygen
double nh0[N + 1], nh1[N + 1]; // all cells -- for convenient solution of convection equation
double uf0[N + 1], ufr[N + 1], ufc[N + 1], uf1[N + 1]; // free nanoarticles
double UF0[N + 1], UFR[N + 1], UF1[N + 1]; // free nanoarticles -- for easy solution in spherically-symmetrical case
double ub0[N + 1], ubr[N + 1], ub1[N + 1]; // bound nanoarticles
double ubl; // nanoparticles in blood
double sigma[N + 1]; // stress

//********* PROCEDURES AND FUNCTIONS

void Begin(); // complex of actions for the beginning, ...
void Cycle_Ending(); // ...ending of main cycle, ...
void End(); // ...and ending of the program execution

void TauAdjust(); // for adjustment of time step

void Convection(); // solving the equation for cells convection
void ConvectionNP(); // solving the equation for nanoparticles convection
void Stress(double* nh); // computing stress
double StressSingle(double nh);
void ConvSpeed(double* ccn, double* cca, double* ccl, double* si, double* II, double* IIf, double* nh); // computing convective speed
void RT(); // Radiotherapy

void Diffusion_glucose(); //  solving the equation for diffusion of glucose
void Diffusion_VEGF(); //  solving the equation for diffusion of VEGF
void Diffusion_cap(); //  solving the equation for diffusion of abnormal capillaries
void Diffusion_NP(); //  solving the equation for diffusion of nanoparticles

double Mfunc(double ww); // function that defines the rate of death of cells depending on the level of oxygen
void Oxygen_qs(); // solving the equations for oxygen in the quasi-stationary approximation
double S(double ww); // function that defines the rate of oxygen inflow depending on the level of oxygen
double Fw(double ccn, double cca); // function that defines the bloodflow coefficient
double SwA = pow((wA / wh), chi) / (1 + pow((wA / wh), chi)); // value of oxygen saturation in arterial blood
#define NwS 200000000
double NmdS = (0.5 / NwS);
double Sfix[NwS + 1]; // values for S(w) are precalculated for optimization purposes
double Sw[N + 1];
double wLimS = 10.*wA; // maximum oxygen value for which precalculation will be done

void TMA(double apr, double* bpr, double cpr, double* F, double* prog,
	double muleft, double hileft, double muright, double hiright); // tridiagonal matrix algorithm

void TMAc(double apr, double bpr, double cpr, double* F, double* prog,
	double muleft, double hileft, double muright, double hiright);

void Euler(); // Euler method
double Dq[N + 1], MMg[N + 1], MMv[N + 1], MMvst[N + 1], TG[N + 1], Pr[N + 1], kI[N + 1], kIf[N + 1], BUNP[N+1]; // auxiliary variables for kinetis terms

double Tp(double ss); // function that defines rate of tumor cells proliferation depending on stress
double Ttr(double gg); // function that defines transitions of tumor cells to proliferation and back depending on the level of glucose
#define Nm 10000 // number of precalculated values of theta functions
double TpPre[Nm + 1]; // values for Tp(ss) are precalculated for optimization purposes
double TtrPre[Nm + 1]; // values for Ttr(gg) are precalculated for optimization purposes
double Tps[N + 1];
double Ttrg[N + 1];

void Profile_output(); // output of distributions of variables
void Radius_Speed_CellNumber_output(); // output of the tumor radius, whole tissue radius, speed of tumor front and number of tumor cells
void Radius_estimation(); // estimation of tumor radius and whole tissue radius
void Speed_estimation(); // estimation of tumor front speed

//********* RADIOTHERAPY

double **RTscheme; // current RT schedule
double **NPscheme; // current NP injection schedule
int doseRTcnt = 1; // what fraction is to be done now
int doseNPcnt = 1; // what # injection is to be done now
int sizeRT = 1; // how many fractions are in the scheme
int sizeNP = 1; // how many injections are in the scheme
double ***RTeff_dose; // effective dose, accounting for oxygen enhancement effect and proliferative states
double RTcoef[N + 1]; // auxiliary array
double npRTsurv[N + 1], nqRTsurv[N + 1];
int RTisOn = 0; // if it is 1, then tumor has reached the radius, at which radiotherapy starts 
double t_preRT; // to remember the value before radiotherapy

//********* AUXILIARY VARIABLES

FILE * inputInitial;
double lenmmprev, lenmm, npIn, nqIn, hIn, mIn, vIn, cnIn, caIn, clIn, gIn, wIn, IIn, sigmaIn;

// smoothen speed field and h
double ksm = 0.3;
int ci = 0;
double I0sm[N + 2], hsm[N + 2];

////// for glucose diffusion
double kg = 2 * h*h / (tau*Dg);
double aprg = 1.;
double bprg = 2. + kg;
double cprg = 1.;
double muleftg, hileftg, murightg, hirightg;
double Fg[N + 1];
double progg[N + 1];
double pp[N + 1], qq[N + 1];

////// for VEGF diffusion
double kv = 2 * h*h / (tau*Dv);
double aprv = 1.;
double bprv = 2. + kv;
double cprv = 1.;
double muleftv, hileftv, murightv, hirightv;
double Fv[N + 1];
double progv[N + 1];

////// for capillaries diffusion
double kc = 2 * h*h / (tau*Dc);
double aprc = 1.;
double bprc = 2. + kc;
double cprc = 1.;
double muleftc, hileftc, murightc, hirightc;
double Fc[N + 1];
double progc[N + 1];

////// for nanoparticles diffusion
double ku = 2 * h*h / (tau*Du);
double apru = 1.;
double bpru = 2. + ku;
double cpru = 1.;
double muleftu, hileftu, murightu, hirightu;
double Fu[N + 1];
double progu[N + 1];

////// for oxygen quasistationary solution
double alpha_w[N + 1], beta_w[N + 1];
double muleftw, hileftw, murightw, hirightw;
double norm_w;
double norm_min = 1.e-6; // allowed error during iterative solution
double aprw = 1.;
double bprw[N + 1];
double cprw = 1.;
double fw[N + 1];
double progw[N + 1];
double kw = Dw / (h*h);
int kqs;
int k_crit = 1000; // maximum number of iterations
double wstat; // stationary values in absence of tumor
double hstat = s0;

////// for convection
double Sgn(double x);
double Is0[N + 2], Is0_not_corr[N + 3];
double If0[N + 2], If0_not_corr[N + 3];
double Is0Max;
double Is0NonMonIndex;
double Q_plus[N + 2], Q_minus[N + 2];
double delta_nh[N + 2], delta_np[N + 2], delta_nq[N + 2], delta_m[N + 2], delta_cn[N + 2], delta_ca[N + 2], delta_cl[N + 2];
double delta_uf[N + 2], delta_ub[N + 2];
double one_eighth[N + 2];
double f_c_nh[N + 2], f_c_np[N + 2], f_c_nq[N + 2], f_c_m[N + 2], f_c_cn[N + 2], f_c_ca[N + 2], f_c_cl[N + 2];
double f_c_uf[N + 2], f_c_ub[N + 2];

int NN = inception_width_int; // number of point in space where tumor cells are
int NH = (int(R0T / h)); // number of point in space where tumor and normal cells are
double hNN = 0.; // the variable size of the last grid element, NN, where tumor cells are
double hNH = 0.; // the variable size of the last grid element, NH, where normal cells are
double hNNnew;
double VNNnew;
double hNHnew;
double VNHnew;
double knNN, khNN; // coefficient of volume of NN-th grid element related to tumor and normal tissue

////// for tumor radius, speed of tumor front and number of tumor cells
double RadTis; // current whole tissue radius, in mm
double Rad; // current tumor radius, in mm
double Rad_prev; // previously measured tumor radius, in mm
double T_prev; // time of previous measurement of tumor radius
double V; // tumor front speed
double NTC, NTCsurv, NTCr, NTCpr, NTCcm1, NTCpm1; // relative number of tumor cells
double HTC, HTCr, HTCcm1, HTCrLIN, HTCcm1LIN; // relative number of normal cells -- for solution of convective equation
double PIT; // relative number of particles in tumor
double T_est_fin = 0.; // auxiliary variable for program stop
double V_prev; // auxiliary variable for program stop

////// for work with files for distribution of variables
char File_name1[80], num[10], radius[8];

//***********************************************************************************************************************************************************
//********************************* MAIN CYCLE **************************************************************************************************************
//***********************************************************************************************************************************************************

int main()
{
	char buffer[MAX_PATH];
	GetModuleFileNameA(NULL, buffer, MAX_PATH);
	string str(buffer);

	// xi
	size_t pos_xi = str.find("xi=");
	if (pos_xi != -1)
	{
		string str_xi = str.substr(pos_xi + 3);
		xi = atof(str_xi.c_str());
		cout << "xi is " << xi << "\n";
	}

	fracAI = ((xi - coat) / xi)*((xi - coat) / xi)*((xi - coat) / xi);

	Du = 65. / xi;
	kappab = 5. / xi;
	kappau = 0.05;
	Cu = 0.003*xi;
	sun = sunArray[(int)(xi)];
	sua = suaArray[(int)(xi)];
	Pun = PunArray[(int)(xi)];
	Pua = PuaArray[(int)(xi)];

	Begin();

	// the program runs until tumor grows no more, that is checked in Speed_estimation()
	while (1 == 1)
	{
		t = t + tau;
		Radius_estimation();
		Speed_estimation();

		if (RTisOn == 1 && t - t_preRT - RTscheme[0][doseRTcnt] >= 0 && doseRTcnt <= sizeRT) // irradiation
		{
			RT();
			doseRTcnt++;
			Oxygen_qs();
		}

		if (RTisOn == 1 && t - t_preRT - NPscheme[0][doseNPcnt] >= 0 && doseNPcnt <= sizeNP) // injection
		{
			ubl = ubl + NPscheme[1][doseNPcnt] * fracAI;
			doseNPcnt++;
		}

		Euler();
		Oxygen_qs();
		Convection();

		if (RTisOn == 1)
		{
			ConvectionNP();
			Diffusion_NP();
		}

		Diffusion_glucose();

		Diffusion_VEGF();
		Diffusion_cap();

		if (t >= tr - 0.00001 || d>ddebug)
			Radius_Speed_CellNumber_output();
		if (t >= ti - 0.00001 || d>ddebug) // a trifle is subtracted to overcome the inevitable minor machine errors during arithmetic operations
			Profile_output();

		if (t >= ta - 0.00001)
			TauAdjust();

		Cycle_Ending();

		if (RTisOn == 0 && Rad > RadRTbegin)
		{
			RTisOn = 1;
			t_preRT = t;
		}
	}
}

//***********************************************************************************************************************************************************
//********************************* BEGINNING OF SIMULATION *************************************************************************************************
//***********************************************************************************************************************************************************

void Begin()
{
	//********* PRECALCULATING Theta
	for (int i = 0; i <= Nm; i++)
		TtrPre[i] = Ttr(1.*i / Nm);

	for (int i = 0; i <= NwS; i++) // in order for initial oxygen level to be calculated under any inflow
		Sfix[i] = S(wLimS*i / NwS);

	//********* CREATING FILE FOR TUMOR RADIUS, FRONT SPEED AND CELL NUMBER
	if ((results = fopen("results.txt", "wt")) == NULL)
		fprintf(stderr, "Cannot open file results.txt\n\n");

	fprintf(results, "t(h)	Rad(mm)	Speed 	TCells 	RadTis(mm)	WouldDie	ubl		NPinTumor\n\n");
	fflush(results);

	//********* INITIAL CONDITIONS

	for (int i = 1; i <= 1000; i++)
		hstat = hstat - 0.00001*(Ln*(pc + StressSingle(hstat)) + Ll*StressSingle(hstat));

	if ((inputInitial = fopen("Initial.txt", "rt")) != NULL)
	{
		cout << "\nReading initial conditions \n";
		NN = 0;
		NH = 0;
		
		npIn = 1.;
		char * word;
		int iScan;
		word = new char[512];
		fgets(word, 512, inputInitial);
		fgets(word, 512, inputInitial);
		do {
			fgets(word, 512, inputInitial);
			lenmmprev = lenmm;
			iScan = sscanf(word, "%lf%lf%lf%lf%lf%lf%lf%lf%lf%lf%lf%lf%lf", &lenmm, &npIn, &nqIn, &hIn, &mIn, &vIn, &cnIn, &caIn, &clIn, &gIn, &wIn, &IIn, &sigmaIn);

			np0[NN] = npIn;
			nq0[NN] = nqIn;
			h0[NN] = hIn;
			m0[NN] = mIn;
			v0[NN] = vIn;
			cn0[NN] = cnIn;
			ca0[NN] = caIn;
			cl0[NN] = clIn;
			g0[NN] = gIn;
			w0[NN] = wIn;
			uf0[NN] = 0.;
			ub0[NN] = 0.;
			NN++;
		} while (npIn + nqIn > 0.);

		NN--;
		NN--;
		hNN = 10.*lenmmprev - (1.*NN)*h;
		NH = NN+1;
		do {
			fgets(word, 512, inputInitial);
			lenmmprev = lenmm;
			iScan = sscanf(word, "%lf%lf%lf%lf%lf%lf%lf%lf%lf%lf%lf%lf%lf", &lenmm, &npIn, &nqIn, &hIn, &mIn, &vIn, &cnIn, &caIn, &clIn, &gIn, &wIn, &IIn, &sigmaIn);
			np0[NH] = npIn;
			nq0[NH] = nqIn;
			h0[NH] = hIn;
			m0[NH] = mIn;
			v0[NH] = vIn;
			cn0[NH] = cnIn;
			ca0[NH] = caIn;
			cl0[NH] = clIn;
			g0[NH] = gIn;
			w0[NH] = wIn;
			uf0[NH] = 0.;
			ub0[NH] = 0.;
			NH++;
		} while (!feof(inputInitial));

		NH--;
		NH--;
		hNH = 10.*lenmmprev - (1.*NH)*h;
		fclose(inputInitial);
	}
	else
	{
		for (int i = 0; i <= NH; i++)
		{
			np0[i] = 0.;
			nq0[i] = 0.;
			h0[i] = hstat;
			m0[i] = 0.;
			v0[i] = 0.;
			cn0[i] = 1.;
			ca0[i] = 0.;
			cl0[i] = 1.;
			g0[i] = 1.;
			w0[i] = wA;
			uf0[i] = 0.;
			ub0[i] = 0.;
		}

		for (int i = 0; i <= NN - 1; i++)
		{
			np0[i] = hstat;
			h0[i] = 0.;
			cn0[i] = 0.;
			cl0[i] = 0.;
		}

		np0[NN] = hstat;
		h0[NN] = hstat;
	}

	for (int i = 0; i <= N; i++) // this is made for easy output of the initial conditions
	{
		np1[i] = np0[i];
		nq1[i] = nq0[i];
		h1[i] = h0[i];
		m1[i] = m0[i];
		v1[i] = v0[i];
		cn1[i] = cn0[i];
		ca1[i] = ca0[i];
		cl1[i] = cl0[i];
		g1[i] = g0[i];
		w1[i] = w0[i];
		uf1[NH] = 0.;
		ub1[NH] = 0.;
	}

	muleftw = 0.;
	hileftw = 0.5 / 1.5;
	murightw = 0.;

	Oxygen_qs(); // replaced with quasistationary values
	wstat = w0[NH]; // stationary values in absence of tumor

	Radius_estimation();

	RTscheme = new double*[2]; // 0 -- time of fraction, 1 -- dose
	NPscheme = new double*[2]; // 0 -- time of fraction, 1 -- dose
	RTeff_dose = new double**[2]; // 0 -- alpha, 1 -- beta

	for (int i = 0; i <= 1; i++)
		RTscheme[i] = new double[sizeRT + 1]; // 0-th element will be ignored for convenience

	for (int i = 0; i <= 1; i++)
		NPscheme[i] = new double[sizeNP + 1]; 

	for (int i = 0; i <= 1; i++)
		RTeff_dose[i] = new double*[N + 1];

	for (int j = 0; j <= 1; j++)
		for (int i = 0; i <= N; i++)
			RTeff_dose[j][i] = new double[sizeRT + 1];

	RTscheme[0][0] = 0.; // they will be ignored
	RTscheme[1][0] = 0.;

	NPscheme[0][0] = 0.; // they will be ignored
	NPscheme[1][0] = 0.;

	for (int i = 1; i <= sizeRT; i++)
	{
		RTscheme[0][i] = 24.*(i - 1) + 99999.;
		RTscheme[1][i] = 2.; // further weekends should be removed
	}

	for (int i = 1; i <= sizeNP; i++)
	{
		NPscheme[0][i] = 24.*(i - 1);
		NPscheme[1][i] = 1.; 
	}

	//********* COUNTING TUMOR CELLS
	NTC = 0.;

	for (int i = 0; i <= NN - 1; i++)
		NTC = NTC + ((1.*i + 0.5)*h)*((1.*i + 0.5)*h)*h*(np1[i] + nq1[i]);
	//hNN has zero width yet

	NTC = 4.*PI*300.*NTC;

	Radius_Speed_CellNumber_output();
	Profile_output();
}

//***********************************************************************************************************************************************************
//********************************* OUTPUT OF DISTRIBUTIONS OF VARIABLES ************************************************************************************
//***********************************************************************************************************************************************************

void Profile_output()
{
	//********* CREATING A FILENAME WITH SERIAL NUMBER

	_itoa(d, num, 10);

	if (d < 10)
		strcpy(File_name1, "res-d0000");
	else if (d < 100)
		strcpy(File_name1, "res-d000");
	else if (d  < 1000)
		strcpy(File_name1, "res-d00");
	else if (d  < 10000)
		strcpy(File_name1, "res-d0");
	else
		strcpy(File_name1, "res-d");

	strcat(File_name1, num);

	if (RadTis<1.)
	{
		_gcvt(RadTis, 1, radius);
		if (radius[1] == '\0')
			radius[1] = '0';
	}
	else if (RadTis<10.)
	{
		_gcvt(RadTis, 2, radius);
		if (radius[2] == '\0')
			radius[2] = '0';
	}
	else
	{
		_gcvt(RadTis, 3, radius);// in mm
		if (radius[3] == '\0')
			radius[3] = '0';
	}

	strcat(File_name1, "_RadTis(mm)=");

	strcat(File_name1, radius);

	strcat(File_name1, ".txt");

	//********* PRINTING THE SERIAL NUMBER, RADIUS, SPEED OF TUMOR FRONT AND NUMBER OF TUMOR CELLS ON A SCREEN
	printf("day %i, radius = %.3f mm, speed = %.3f mm/week, tissue radius = %.3f mm, cell number = %.3e\n", d, Rad, V, RadTis, NTC);

	//********* OUTPUT OF DISTRIBUTIONS OF VARIABLES INTO A FILE
	FILE * out;
	if ((out = fopen(File_name1, "wt")) == NULL)
		fprintf(stderr, "Cannot open file\n");

	fprintf(out, "Len(mm)\t\tnp\t\tnq\t\th\t\tm\t\tv\t\tcn\t\tca\t\tcl\t\tg\t\tw\t\tI\t\tsigma\tuf\t\tub\t\tWouldDie\n\n");

	for (int i = 0; i <= NN - 1; i++)
		fprintf(out, "%.6f\t%.7e\t%.7e\t%.7e\t%.7e\t%.7e\t%.7e\t%.7e\t%.7e\t%.7e\t%.7e\t%.7e\t%.5f\t%.7e\t%.7e\t%.5f\n", (1.*i + 0.5)*h / 10., np1[i], nq1[i], h1[i], m1[i], v1[i], cn1[i], ca1[i], cl1[i], g1[i], w1[i], Is0[i], sigma[i], uf1[i], ub1[i], 1.-(np1[i] * npRTsurv[i] + nq1[i] * nqRTsurv[i])/(np1[i]+nq1[i]));

	fprintf(out, "%.6f\t%.7e\t%.7e\t%.7e\t%.7e\t%.7e\t%.7e\t%.7e\t%.7e\t%.7e\t%.7e\t%.7e\t%.5f\t%.7e\t%.7e\t%.5f\n", ((1.*NN)*h + hNN) / 10., np1[NN], nq1[NN], h1[NN], m1[NN], v1[NN - 1] + (v1[NN + 1] - v1[NN - 1])*((h / 2.) + hNN) / (2.*h), cn1[NN - 1] + (cn1[NN + 1] - cn1[NN - 1])*((h / 2.) + hNN) / (2.*h), ca1[NN - 1] + (ca1[NN + 1] - ca1[NN - 1])*((h / 2.) + hNN) / (2.*h), cl1[NN - 1] + (cl1[NN + 1] - cl1[NN - 1])*((h / 2.) + hNN) / (2.*h), g1[NN - 1] + (g1[NN + 1] - g1[NN - 1])*((h / 2.) + hNN) / (2.*h), w1[NN - 1] + (w1[NN + 1] - w1[NN - 1])*((h / 2.) + hNN) / (2.*h), Is0[NN], sigma[NN], uf1[NN], ub1[NN], 1.-(np1[NN] * npRTsurv[NN] + nq1[NN] * nqRTsurv[NN]) / (np1[NN] + nq1[NN]));

	for (int i = NN + 1; i <= NH - 1; i++)
		fprintf(out, "%.6f\t%.7e\t%.7e\t%.7e\t%.7e\t%.7e\t%.7e\t%.7e\t%.7e\t%.7e\t%.7e\t%.7e\t%.5f\t%.7e\t%.7e\t%.5f\n", (1.*i + 0.5)*h / 10., np1[i], nq1[i], h1[i], m1[i], v1[i], cn1[i], ca1[i], cl1[i], g1[i], w1[i], Is0[i], sigma[i], uf1[i], ub1[i], 0.);

	fprintf(out, "%.6f\t%.7e\t%.7e\t%.7e\t%.7e\t%.7e\t%.7e\t%.7e\t%.7e\t%.7e\t%.7e\t%.7e\t%.5f\t%.7e\t%.7e\t%.5f\n", ((1.*NH)*h + hNH) / 10., np1[NH], nq1[NH], h1[NH], m1[NH], v1[NH], cn1[NH], ca1[NH], cl1[NH], g1[NH], w1[NH], Is0[NH], sigma[NH], uf1[NH], ub1[NH], 0.);

	fclose(out);

	//********* SWITCHING THE COUNTER FOR OUTPUT OF DISTRIBUTION OF VARIABLES 
	ti = ti + output_frequency;
	d++;
}

//***********************************************************************************************************************************************************
//********************************* ESTIMATION OF RADIUS AND SPEED ******************************************************************************************
//***********************************************************************************************************************************************************

//********* ESTIMATION OF RADIUS

void Radius_estimation()
{
	Rad = (NN*h + hNN) / 10.;
	RadTis = (NH*h + hNH) / 10.;
}

//********* ESTIMATION OF TUMOR FRONT SPEED

void Speed_estimation()
{
	if (t - T_prev > 5. || (abs(Rad - Rad_prev) > 0.2 && 10.*Rad > R0T))
	{
		V = 7.*24.*(Rad - Rad_prev) / (t - T_prev); // in mm/week
		T_prev = t;
		Rad_prev = Rad;
	}

	if (t - T_est_fin > 10.*24.)
	{
		if (abs(V) < 1.e-5 && abs(V_prev) < 1.e-5) // growth stop
		{
			cout << "\n\nEnding.";
			_getch();
			End();
		}
		else
			T_est_fin = t;

		V_prev = V;
	}
}

//***********************************************************************************************************************************************************
//********************************* OUTPUT OF THE TUMOR RADIUS, SPEED OF TUMOR FRONT AND NUMBER OF TUMOR CELLS **********************************************
//***********************************************************************************************************************************************************

void Radius_Speed_CellNumber_output()
{
	tr = tr + rsn_frequency;

	//********* COUNTING TUMOR CELLS

	NTC = 0.;

	for (int i = 0; i <= NN - 1; i++)
		NTC = NTC + ((1.*i + 0.5)*h)*((1.*i + 0.5)*h)*h*(np1[i] + nq1[i]);

	NTC = NTC + (NN*h + hNN / 2.)*(NN*h + hNN / 2.)*hNN*(np1[NN] + nq1[NN]);

	NTC = 4.*PI*300.*NTC;

	//********* COUNTING PARTICLES INSIDE TUMOR

	PIT = 0.;

	for (int i = 0; i <= NN - 1; i++)
		PIT = PIT + ((1.*i + 0.5)*h)*((1.*i + 0.5)*h)*h*(ub1[i]);

	PIT = PIT + (NN*h + hNN / 2.)*(NN*h + hNN / 2.)*hNN*(ub1[NN]);

	for (int i = 0; i <= NH; i++)
	{
		RTeff_dose[0][i][doseRTcnt] = RTscheme[1][doseRTcnt] * (Ku*(ub0[i]) + ((w0[i] * OERaM + Kw) / (w0[i] + Kw)));
		RTeff_dose[1][i][doseRTcnt] = RTscheme[1][doseRTcnt] * (Ku*(ub0[i]) + ((w0[i] * OERbM + Kw) / (w0[i] + Kw)));
	}
	
	NTCsurv = 0.;

	for (int i = 0; i <= NN - 1; i++)
	{
		RTcoef[i] = alpha*(RTeff_dose[0][i][doseRTcnt] + (1. / atobT)*RTeff_dose[1][i][doseRTcnt] * RTeff_dose[1][i][doseRTcnt]);

		npRTsurv[i] = exp(-1.*RTcoef[i]);
		nqRTsurv[i] = exp(-1.*kq*RTcoef[i]);

		NTCsurv = NTCsurv + ((1.*i + 0.5)*h)*((1.*i + 0.5)*h)*h*(np1[i] * npRTsurv[i]  + nq1[i] * nqRTsurv[i]);
	}

	RTcoef[NN] = alpha*(RTeff_dose[0][NN][doseRTcnt] + (1. / atobT)*RTeff_dose[1][NN][doseRTcnt] * RTeff_dose[1][NN][doseRTcnt]);

	npRTsurv[NN] = exp(-1.*RTcoef[NN]);
	nqRTsurv[NN] = exp(-1.*kq*RTcoef[NN]);

	NTCsurv = NTCsurv + (NN*h + hNN / 2.)*(NN*h + hNN / 2.)*hNN*(np1[NN] * npRTsurv[NN] + nq1[NN] * nqRTsurv[NN]);
	NTCsurv = 4.*PI*300.*NTCsurv;

	NTCsurv = (NTC-NTCsurv) / NTC;

	//********* OUTPUT
	fprintf(results, "%.1f\t%.5f\t%.5f\t%.3e\t%.5f\t%.5f\t%.5f\t%.3e\n", t, Rad, V, NTC, RadTis, NTCsurv, ubl, PIT);
	fflush(results);
}

//***********************************************************************************************************************************************************
//********************************* SOLUTION OF KINETIC TERMS ***********************************************************************************************
//***********************************************************************************************************************************************************

//********* function that defines rate of tumor cells proliferation depending on stress
double Tp(double ss)
{
	return (0.5*(1. + tanh(epsp*(sp - ss))));
}

//********* function that defines transitions of tumor cells to proliferation and back depending on the level of glucose
double Ttr(double gg)
{
	return (0.5*(1. + tanh(epstr*(gg - gst))));
}

//********* function that defines the rate of cell death depending on the level of oxygen
double Mfunc(double ww)
{
	if (ww < wst)
		return (M*((ww / wst)*(ww / wst) - 2.*(ww / wst) + 1.));
	else
		return 0.;
}

//********* function that defines the coefficient of oxygen inflow depending on the level of oxygen

double S(double ww)
{
	return (pow(ww, chi - 1) / (pow(wh, chi) + pow(ww, chi))); // first exponent is modified for the quasi-stationary solution
}

//********* function that defines the bloodflow coefficient

double Fw(double ccn, double cca)
{
	return (1.5*F0w*(ccn + cca) / (0.5 + ccn + cca));
}

//********* EULER PROCEDURE

void Euler()
{
	// redefinition of variables for convenience of computing convective speed
	for (int i = 0; i <= NN - 1; i++)
		nh0[i] = np0[i] + nq0[i] + m0[i];

	nh0[NN] = ((np0[NN] + nq0[NN] + m0[NN]) * ((NN*h + hNN)*(NN*h + hNN)*(NN*h + hNN) - (NN*h)*(NN*h)*(NN*h)) + h0[NN] * (((NN + 1)*h)*((NN + 1)*h) *((NN + 1)*h) - (NN*h + hNN)*(NN*h + hNN)*(NN*h + hNN))) / (((NN + 1)*h)*((NN + 1)*h) *((NN + 1)*h) - (NN*h)*(NN*h)*(NN*h));

	for (int i = NN + 1; i <= NH; i++)
		nh0[i] = h0[i];

	Stress(nh0);
	ConvSpeed(cn0, ca0, cl0, sigma, Is0, If0, nh0);

	for (int i = 0; i <= NN; i++)
		Ttrg[i] = TtrPre[(int)(g0[i] * Nm + 0.5)];

	// reaction terms
	for (int i = 0; i <= NH; i++)
	{
		MMv[i] = v0[i] / (v0[i] + vst);
		MMvst[i] = vst / (v0[i] + vst);
		kI[i] = 2.*Is0[i] / ((1.*i + 0.5)*h);
	}

	for (int i = 0; i <= NN - 1; i++)
	{
		Dq[i] = Mfunc(w0[i])* nq0[i];
		MMg[i] = g0[i] / (g0[i] + gst);
		TG[i] = gamma*B*(1 - Ttrg[i])*np0[i] - B*Ttrg[i] * nq0[i];
		Pr[i] = B*np0[i] * Tp(sigma[i]);

		npr[i] = np0[i] + tau*(Pr[i] * MMg[i] - TG[i] - kI[i] * np0[i]);
		nqr[i] = nq0[i] + tau*(TG[i] - Dq[i] - kI[i] * nq0[i]);
		mr[i] = m0[i] + tau*(Dq[i] -D*m0[i] - kI[i] * m0[i]);
		vr[i] = v0[i] + tau*(Sv*nq0[i] - omega*(cn0[i] + ca0[i])*v0[i] - Mv*v0[i]);
		cnr[i] = cn0[i] + tau*(-Mc*(nq0[i] + m0[i])*cn0[i]+Vn*MMvst[i] * ca0[i] - Vd*MMv[i] * cn0[i] - kI[i] * cn0[i]);
		if (cn0[i] + ca0[i] > 1.)
			cnr[i] = cnr[i] - tau*(mu*MMvst[i] * (cn0[i] + ca0[i] - 1.));
		car[i] = ca0[i] + tau*(-Mc*(np0[i]+2.*(nq0[i] + m0[i]))*ca0[i] + R*MMv[i] * (cn0[i] + ca0[i])*(1. - (cn0[i] + ca0[i]) / cmax) - Vn*MMvst[i] * ca0[i] + Vd*MMv[i] * cn0[i] - kI[i] * ca0[i]);
		clr[i] = 0.;
		gr[i] = g0[i] + tau*((Pgn*cn0[i] + Pga*ca0[i])*(1. - g0[i]) - (nug*Pr[i] + Qgh*(nq0[i] + np0[i] * (1. - Tp(sigma[i]))))*MMg[i]);
	}

	knNN = ((NN*h + hNN)*(NN*h + hNN)*(NN*h + hNN) - (NN*h)*(NN*h)*(NN*h)) / (((NN + 1)*h)*((NN + 1)*h) *((NN + 1)*h) - (NN*h)*(NN*h)*(NN*h));
	khNN = (((NN + 1)*h)*((NN + 1)*h) *((NN + 1)*h) - (NN*h + hNN)*(NN*h + hNN)*(NN*h + hNN)) / (((NN + 1)*h)*((NN + 1)*h) *((NN + 1)*h) - (NN*h)*(NN*h)*(NN*h));

	npr[NN] = np0[NN] + tau*(Pr[NN] * MMg[NN] - TG[NN] - kI[NN] * np0[NN]);
	nqr[NN] = nq0[NN] + tau*(TG[NN] - Dq[NN] - kI[NN] * nq0[NN]);
	hr[NN] = h0[NN] - tau*(kI[NN] * h0[NN]);
	mr[NN] = m0[NN] + tau*(-D*m0[NN] - kI[NN] * m0[NN]);
	vr[NN] = v0[NN] + tau*(-omega*(cn0[NN] + ca0[NN])*v0[NN] - Mv*v0[NN]);

	cnr[NN] = cn0[NN] + tau*(-Mc*(nq0[NN] + m0[NN])*knNN * cn0[NN] + Vn*MMvst[NN] * ca0[NN] - Vd*MMv[NN] * cn0[NN] - kI[NN] * cn0[NN]);
	if (cn0[NN] + ca0[NN] > 1.)
		cnr[NN] = cnr[NN] - tau*(mu*MMvst[NN] * (cn0[NN] + ca0[NN] - 1.));
	car[NN] = ca0[NN] + tau*(-Mc*(np0[NN] + 2.*(nq0[NN] + m0[NN]))*knNN*ca0[NN] + R*MMv[NN] * (cn0[NN] + ca0[NN])*(1. - (cn0[NN] + ca0[NN]) / cmax) - Vn*MMvst[NN] * ca0[NN] + Vd*MMv[NN] * cn0[NN] - kI[NN] * ca0[NN]);
	clr[NN] = cl0[NN];// +tau*(-Ml*knNN*abs(Is0[NN])*cl0[NN] - kI[NN] * cl0[NN]);

	gr[NN] = g0[NN] + tau*((Pgn*cn0[NN] + Pga*ca0[NN])* khNN * (1. - g0[NN]) - (nug*Pr[NN] * knNN + Qgh*(h0[NN] * khNN + nq0[NN] * knNN + np0[NN] * knNN * (1. - Tp(sigma[NN]))))*MMg[NN]);

	for (int i = NN + 1; i <= NH - 1; i++)
	{
		hr[i] = h0[i] - tau*(kI[i] * h0[i]);
		gr[i] = g0[i] + tau*((Pgn*cn0[i] + Pga*ca0[i])* (1. - g0[i]) - Qgh*h0[i] * MMg[i]);
		vr[i] = v0[i] + tau*(-omega*(cn0[i] + ca0[i])*v0[i] - Mv*v0[i]);
		cnr[i] = cn0[i] + tau*(Vn*MMvst[i] * ca0[i] - Vd*MMv[i] * cn0[i] - kI[i] * cn0[i]);
		if (cn0[i] + ca0[i] > 1.)
			cnr[i] = cnr[i] - tau*(mu*MMvst[i] * (cn0[i] + ca0[i] - 1.));
		car[i] = ca0[i] + tau*(R*MMv[i] * (cn0[i] + ca0[i])*(1. - (cn0[i] + ca0[i]) / cmax) - Vn*MMvst[i] * ca0[i] + Vd*MMv[i] * cn0[i] - kI[i] * ca0[i]);
		clr[i] = cl0[i] + tau*(-Ml*abs(Is0[i])*cl0[i] - kI[i] * cl0[i]);
	}

	hr[NH] = h0[NH] + tau*((-2.)*h0[NH] * Is0[NH] / (NH*h + hNH / 2.));
	vr[NH] = v0[NH] + tau*(-omega*(cn0[NH] + ca0[NH])*v0[NH] - Mv*v0[NH]);
	cnr[NH] = cn0[NH] + tau*(Vn*MMvst[NH] * ca0[NH] - Vd*MMv[NH] * cn0[NH] - 2.*cn0[NH] * Is0[NH] / ((1.*NH + 0.5)*h));
	if (cn0[NH] + ca0[NH] > 1.)
		cnr[NH] = cnr[NH] - tau*(mu*MMvst[NH] * (cn0[NH] + ca0[NH] - 1.));
	car[NH] = ca0[NH] + tau*(R*MMv[NH] * (cn0[NH] + ca0[NH])*(1. - (cn0[NH] + ca0[NH]) / cmax) - Vn*MMvst[NH] * ca0[NH] + Vd*MMv[NH] * cn0[NH] - 2.*ca0[NH] * Is0[NH] / ((1.*NH + 0.5)*h));
	clr[NH] = cl0[NH] + tau*(-Ml*abs(Is0[NH])*cl0[NH] - 2.*cl0[NH] * Is0[NH] / ((1.*NH + 0.5)*h));
	gr[NH] = g0[NH] + tau*((Pgn*cn0[NH] + Pga*ca0[NH]) * (1. - g0[NH]) - Qgh*h0[NH] * MMg[NH]);

	if (RTisOn == 1)
	{
		for (int i = 0; i <= NH; i++)
			kIf[i] = 2.*If0[i] / ((1.*i + 0.5)*h);

		ubl = ubl - tau*Cu*ubl;

		for (int i = 0; i <= NN - 1; i++)
			BUNP[i] = kappab*(np0[i] + nq0[i])*uf0[i];

		BUNP[NN] = kappab*knNN*(np0[NN] + nq0[NN])*uf0[NN];

		for (int i = 0; i <= NN; i++)
		{
			if (pc + sigma[i] >= 0.)
				ufr[i] = uf0[i] + tau*(((Ln*cn0[i] * sun + La*ca0[i] * sua)* (pc + sigma[i]))*ubl + (Pun*cn0[i] + Pua*ca0[i])*(ubl - uf0[i]) + Ll*cl0[i] * (sigma[i] + pl)*uf0[i] - BUNP[i] - kIf[i] * uf0[i]);
			else
				ufr[i] = uf0[i] + tau*(((Ln*cn0[i] * sun + La*ca0[i] * sua)* (pc + sigma[i]))*uf0[i] + (Pun*cn0[i] + Pua*ca0[i])*(ubl - uf0[i]) + Ll*cl0[i] * (sigma[i] + pl)*uf0[i] - BUNP[i] - kIf[i] * uf0[i]);

			ubr[i] = ub0[i] + tau*(BUNP[i] - kI[i] * ub0[i]);
		}

		for (int i = NN + 1; i <= NH; i++)
		{
			if (pc + sigma[i] >= 0.)
				ufr[i] = uf0[i] + tau*(((Ln*cn0[i] * sun + La*ca0[i] * sua)* (pc + sigma[i]))*ubl + (Pun*cn0[i] + Pua*ca0[i])*(ubl - uf0[i]) + Ll*cl0[i] * (sigma[i] + pl)*uf0[i] - kIf[i] * uf0[i]);
			else
				ufr[i] = uf0[i] + tau*(((Ln*cn0[i] * sun + La*ca0[i] * sua)* (pc + sigma[i]))*uf0[i] + (Pun*cn0[i] + Pua*ca0[i])*(ubl - uf0[i]) + Ll*cl0[i] * (sigma[i] + pl)*uf0[i] - kIf[i] * uf0[i]);
		}
	}
}

//********* QUASI-STATIONARY APPROXIMATIONS FOR OXYGEN
void Oxygen_qs()
{
	if (NN == 0) // tumor is extremely small and practically does not influence the nutrients distributions
	{
		for (int i = 0; i <= NH; i++)
			w1[i] = wstat;
	}
	else
	{
		for (int i = 0; i <= NH; i++)
			W0[i] = w0[i] * (1.*i + 0.5)*h;

		// solution for oxygen
		hirightw = (1.*NH + 0.5) / (1.*NH - 0.5);
		norm_w = 1.;

		for (int i = 1; i <= NN - 1; i++)
		{
			alpha_w[i] = (nuw*B*np0[i] * Tp(sigma[i]) + Qwh*(nq0[i] + np0[i] * (1. - Tp(sigma[i])))) / kw; // in order to not recalculate it a lot of times
			beta_w[i] = Fw(cn0[i], ca0[i]) * (1.*i + 0.5)*h / kw;
			fw[i] = 0.;
		}

		alpha_w[NN] = (nuw*B*np0[NN] * knNN * Tp(sigma[NN]) + Qwh*(h0[NN] * khNN + nq0[NN] * knNN + np0[NN] * knNN * (1. - Tp(sigma[NN])))) / kw;
		beta_w[NN] = Fw(cn0[NN], ca0[NN]) * (1.*NN + 0.5)*h / kw;
		fw[NN] = beta_w[NN] * SwA;

		for (int i = NN + 1; i <= NH - 1; i++)
		{
			alpha_w[i] = Qwh*h0[i] / kw;
			beta_w[i] = Fw(cn0[i], ca0[i]) * (1.*i + 0.5)*h / kw;
			fw[i] = beta_w[i] * SwA;
		}

		kqs = 1;

		while ((norm_w > norm_min) && (kqs < k_crit))
		{
			for (int i = 1; i <= NN - 1; i++)
				bprw[i] = 2. + alpha_w[i] / ((W0[i] / ((1.*i + 0.5)*h)) + wst);

			bprw[NN] = 2. + alpha_w[NN] / ((W0[NN] / ((1.*NN + 0.5)*h)) + wst) + (Fw(cn0[NN], ca0[NN])*((((NN + 1)*h)*((NN + 1)*h) *((NN + 1)*h) - (NN*h + hNN)*(NN*h + hNN)*(NN*h + hNN)) / (((NN + 1)*h)*((NN + 1)*h) *((NN + 1)*h) - (NN*h)*(NN*h)*(NN*h))) / kw) * S(W0[NN] / ((1.*NN + 0.5)*h));

			for (int i = NN + 1; i <= NH - 1; i++)
				bprw[i] = 2. + alpha_w[i] / ((W0[i] / ((1.*i + 0.5)*h)) + wst) + (Fw(cn0[i], ca0[i]) / kw) * S(W0[i] / ((1.*i + 0.5)*h));

			TMA(aprw, bprw, cprw, fw, progw, muleftw, hileftw, murightw, hirightw);

			for (int i = 0; i <= NH; i++)
				W1[i] = progw[i];

			norm_w = 0.;

			for (int i = 0; i <= NH; i++)
			{
				norm_w = max(norm_w, abs(W0[i] - W1[i]));
				W0[i] = W1[i];
			}

			kqs++;
		}

		for (int i = 0; i <= NH; i++)
		{
			w0[i] = W0[i] / ((1.*i + 0.5)*h);
			w1[i] = W1[i] / ((1.*i + 0.5)*h);
		}
	}
}

//********* TRIDIAGONAL MATRIX ALGORITHM

void TMA(double apr, double* bpr, double cpr, double* F, double* prog,
	double muleft, double hileft, double muright, double hiright)
{
	pp[1] = hileft;
	qq[1] = muleft;

	for (int i = 1; i <= NH - 1; i++)
	{
		pp[i + 1] = cpr / (bpr[i] - pp[i] * apr);
		qq[i + 1] = (apr*qq[i] + F[i]) / (bpr[i] - pp[i] * apr);
	}

	prog[NH] = (muright + hiright*qq[NH]) / (1. - pp[NH] * hiright);

	for (int i = NH - 1; i >= 0; i--)
		prog[i] = pp[i + 1] * prog[i + 1] + qq[i + 1];
}

void TMAc(double apr, double bpr, double cpr, double* F, double* prog,
	double muleft, double hileft, double muright, double hiright)
{
	pp[1] = hileft;
	qq[1] = muleft;

	for (int i = 1; i <= NH - 1; i++)
	{
		pp[i + 1] = cpr / (bpr - pp[i] * apr);
		qq[i + 1] = (apr*qq[i] + F[i]) / (bpr - pp[i] * apr);
	}

	prog[NH] = (muright + hiright*qq[NH]) / (1. - pp[NH] * hiright);

	for (int i = NH - 1; i >= 0; i--)
		prog[i] = pp[i + 1] * prog[i + 1] + qq[i + 1];
}

//***********************************************************************************************************************************************************
//********************************* CONVECTION OF CELLS *****************************************************************************************************
//***********************************************************************************************************************************************************

//********* PROCEDURE FOR COMPUTING CONVECTIVE SPEED

void Stress(double* nh)
{
	for (int i = 0; i <= NH; i++)
	{
		if (nh[i] < ss)
			sigma[i] = 0.;
		else if (nh[i] < 1)
			sigma[i] = (min(15000., kn*(nh[i] - s0)*(nh[i] - ss)*(nh[i] - ss) / pow(1. - nh[i], 0.1)));
		else
			sigma[i] = (15000.); // to avoid technical difficulties, here just any large number should be
	}
}

double StressSingle(double nh)
{
	if (nh < ss)
		return (0.);
	else if (nh < 1.)
		return (min(15000., kn*(nh - s0)*(nh - ss)*(nh - ss) / pow(1. - nh, 0.1)));
	else
		return (15000.);
}

void ConvSpeed(double* ccn, double* cca, double* ccl, double* si, double* II, double* IIf, double* nh)
{
	II[0] = ((Ln*ccn[0] + La*cca[0])*(pc + si[0]) + Ll*ccl[0] * (si[0] + pl)) * 0.25*h*0.25*h*0.5*h;

	for (int i = 1; i <= NH - 1; i++)
		II[i] = II[i - 1] + ((Ln*ccn[i - 1] + La*cca[i - 1])* (pc + si[i - 1]) + Ll*ccl[i - 1] * (si[i - 1] + pl)) * ((1.*i - 0.25)*h)*((1.*i - 0.25)*h)*0.5*h + ((Ln*ccn[i] + La*cca[i]) * (pc + si[i]) + Ll*ccl[i] * (si[i] + pl)) * ((1.*i + 0.25)*h)*((1.*i + 0.25)*h)*0.5*h;

	II[NH] = II[NH - 1] + ((Ln*ccn[NH - 1] + La*cca[NH - 1])* (pc + si[NH - 1]) + Ll*ccl[NH - 1] * (si[NH - 1] + pl))* ((1.*NH - 0.25)*h)*((1.*NH - 0.25)*h)*0.5*h + ((Ln*ccn[NH] + La*cca[NH]) * (pc + si[NH]) + Ll*ccl[NH] * (si[NH] + pl)) * (NH*h + 0.5*hNH)*(NH*h + 0.5*hNH)*hNH;

	for (int i = 0; i <= NH - 1; i++)
		II[i] = II[i] / (((1.*i + 0.5)*h)*((1.*i + 0.5)*h));

	II[NH] = II[NH] / ((NH*h + hNH)*(NH*h + hNH));

	if (RTisOn == 1)
	{
		#pragma loop(hint_parallel(6))  
		#pragma loop(ivdep) 
		for (int i = 1; i <= NH - 2; i++)
		{
			IIf[i] = II[i] + (1. - 1. / (1 - nh[i]))*K*(sigma[i - 1] - sigma[i + 1]) / (2.*h);
			II[i] = II[i] + K*(sigma[i - 1] - sigma[i + 1]) / (2.*h);
		}

		IIf[NH - 1] = II[NH - 1] + (1. - 1. / (1 - nh[NH - 1]))*K*(sigma[NH - 2] - (sigma[NH - 1] + h*(sigma[NH] - sigma[NH - 1]) / (hNH + h / 2.))) / (2.*h);
		II[NH - 1] = II[NH - 1] + K*(sigma[NH - 2] - (sigma[NH - 1] + h*(sigma[NH] - sigma[NH - 1]) / (hNH + h / 2.))) / (2.*h);

		IIf[NH] = II[NH];
	}
	else
	{
		II[0] = II[0] + K*(sigma[0] - sigma[1]) / (2.*h);

		#pragma loop(hint_parallel(6))  
		#pragma loop(ivdep) 
		for (int i = 1; i <= NH - 2; i++)
			II[i] = II[i] + K*(sigma[i - 1] - sigma[i + 1]) / (2.*h);

		II[NH - 1] = II[NH - 1] + K*(sigma[NH - 2] - (sigma[NH - 1] + h*(sigma[NH] - sigma[NH - 1]) / (hNH + h / 2.))) / (2.*h);
	}
}

//********* SIGN FUNCTION

double Sgn(double x)
{
	if (x>0.)
		return (1.);
	else if (x == 0.)
		return (0.);
	else
		return (-1.);
}

//********* PROCEDURE FOR CELLS' CONVECTION (more precisely, its "linear" part)

void Convection()
{
	for (int i = 0; i <= NN - 1; i++)
		nh0[i] = npr[i] + nqr[i] + mr[i];

	nh0[NN] = (npr[NN] + nqr[NN] + mr[NN]) * (hNN / h) + hr[NN] * ((h - hNN) / h);

	for (int i = NN + 1; i <= NH; i++)
		nh0[i] = hr[i];

	Stress(nh0);
	ConvSpeed(cn0, ca0, cl0, sigma, Is0_not_corr, If0_not_corr, nh0);

	// adjusting speed
	if (Is0_not_corr[0] >= 0.)
		Is0[0] = (1. - (Is0_not_corr[0] * tau / (2.*h)))*Is0_not_corr[0] + (Is0_not_corr[0] * tau / (2.*h))*Is0_not_corr[1];
	else
		Is0[0] = (1. + (Is0_not_corr[0] * tau / (2.*h)))*Is0_not_corr[0] + (Is0_not_corr[0] * tau / (2.*h))*Is0_not_corr[0];

	for (int i = 1; i <= NH - 1; i++)
	{
		if (Is0_not_corr[i] >= 0.)
			Is0[i] = (1. - (Is0_not_corr[i] * tau / (2.*h)))*Is0_not_corr[i] + (Is0_not_corr[i] * tau / (2.*h))*Is0_not_corr[i + 1];
		else
			Is0[i] = (1. + (Is0_not_corr[i] * tau / (2.*h)))*Is0_not_corr[i] - (Is0_not_corr[i] * tau / (2.*h))*Is0_not_corr[i - 1];
	}

	if (Is0_not_corr[NH] < 0.)
		Is0[NH] = (1. + (Is0_not_corr[NH] * tau / (h + hNH)))*Is0_not_corr[NH] - (Is0_not_corr[NH] * tau / (h + hNH))*Is0_not_corr[NH - 1];
	else
		Is0[NH] = Is0_not_corr[NH];

	// defining auxiliary variables
	for (int i = 0; i <= NH - 2; i++)
		Q_plus[i] = (0.5 - Is0[i] * tau / h) / (1. + (Is0[i + 1] - Is0[i])*tau / h);
	for (int i = 1; i <= NH - 1; i++)
		Q_minus[i] = (0.5 + Is0[i] * tau / h) / (1. - (Is0[i - 1] - Is0[i])*tau / h);

	Q_plus[NH - 1] = (0.5*h - Is0[NH - 1] * tau) / (0.5*(h + hNH) + (Is0[NH] - Is0[NH - 1])*tau);

	Q_minus[NH] = (0.5*hNH + Is0[NH] * tau) / (0.5*(h + hNH) + (Is0[NH] - Is0[NH - 1])*tau);

	// calculating the result of the transport stage
	nh1[0] = 0.5*Q_plus[0] * Q_plus[0] * (nh0[1] - nh0[0]) + Q_plus[0] * nh0[0] + 0.5*nh0[0];

#pragma loop(hint_parallel(6))  
#pragma loop(ivdep) 
	for (int i = 1; i <= NH - 2; i++)
		nh1[i] = 0.5*Q_minus[i] * Q_minus[i] * (nh0[i - 1] - nh0[i]) + 0.5*Q_plus[i] * Q_plus[i] * (nh0[i + 1] - nh0[i]) + (Q_plus[i] + Q_minus[i])*nh0[i];

	nh1[NH - 1] = 0.5*Q_minus[NH - 1] * Q_minus[NH - 1] * (nh0[NH - 2] - nh0[NH - 1]) + 0.5*Q_plus[NH - 1] * Q_plus[NH - 1] * (nh0[NH] - nh0[NH - 1])*(h + hNH) / (2.*h) + (Q_plus[NH - 1] * (h + hNH) / (2.*h) + Q_minus[NH - 1])*nh0[NH - 1];

	nh1[NH] = hstat;

	// quiescent cells separately 
	nq1[0] = 0.5*Q_plus[0] * Q_plus[0] * (nqr[1] - nqr[0]) + Q_plus[0] * nqr[0] + 0.5*nqr[0];

#pragma loop(hint_parallel(6))  
#pragma loop(ivdep) 
	for (int i = 1; i <= NN - 1; i++)
		nq1[i] = 0.5*Q_minus[i] * Q_minus[i] * (nqr[i - 1] - nqr[i]) + 0.5*Q_plus[i] * Q_plus[i] * (nqr[i + 1] - nqr[i]) + (Q_plus[i] + Q_minus[i])*nqr[i];

	nq1[NN] = nq1[NN-1];

	// damaged cells separately 
	m1[0] = 0.5*Q_plus[0] * Q_plus[0] * (mr[1] - mr[0]) + Q_plus[0] * mr[0] + 0.5*mr[0];

#pragma loop(hint_parallel(6))  
#pragma loop(ivdep) 
	for (int i = 1; i <= NN - 1; i++)
		m1[i] = 0.5*Q_minus[i] * Q_minus[i] * (mr[i - 1] - mr[i]) + 0.5*Q_plus[i] * Q_plus[i] * (mr[i + 1] - mr[i]) + (Q_plus[i] + Q_minus[i])*mr[i];

	m1[NN] = m1[NN-1];

	// capillaries
	cn1[0] = 0.5*Q_plus[0] * Q_plus[0] * (cnr[1] - cnr[0]) + Q_plus[0] * cnr[0] + 0.5*cnr[0];

#pragma loop(hint_parallel(6))  
#pragma loop(ivdep) 
	for (int i = 1; i <= NH - 2; i++)
		cn1[i] = 0.5*Q_minus[i] * Q_minus[i] * (cnr[i - 1] - cnr[i]) + 0.5*Q_plus[i] * Q_plus[i] * (cnr[i + 1] - cnr[i]) + (Q_plus[i] + Q_minus[i])*cnr[i];

	cn1[NH - 1] = 0.5*Q_minus[NH - 1] * Q_minus[NH - 1] * (cnr[NH - 2] - cnr[NH - 1]) + 0.5*Q_plus[NH - 1] * Q_plus[NH - 1] * (cnr[NH] - cnr[NH - 1])*(h + hNH) / (2.*h) + (Q_plus[NH - 1] * (h + hNH) / (2.*h) + Q_minus[NH - 1])*cnr[NH - 1];
	cn1[NH] = 1.;


	cac[0] = 0.5*Q_plus[0] * Q_plus[0] * (car[1] - car[0]) + Q_plus[0] * car[0] + 0.5*car[0];

#pragma loop(hint_parallel(6))  
#pragma loop(ivdep) 
	for (int i = 1; i <= NH - 2; i++)
		cac[i] = 0.5*Q_minus[i] * Q_minus[i] * (car[i - 1] - car[i]) + 0.5*Q_plus[i] * Q_plus[i] * (car[i + 1] - car[i]) + (Q_plus[i] + Q_minus[i])*car[i];

	cac[NH - 1] = 0.5*Q_minus[NH - 1] * Q_minus[NH - 1] * (car[NH - 2] - car[NH - 1]) + 0.5*Q_plus[NH - 1] * Q_plus[NH - 1] * (car[NH] - car[NH - 1])*(h + hNH) / (2.*h) + (Q_plus[NH - 1] * (h + hNH) / (2.*h) + Q_minus[NH - 1])*car[NH - 1];
	cac[NH] = 0.;

	cl1[0] = 0.5*Q_plus[0] * Q_plus[0] * (clr[1] - clr[0]) + Q_plus[0] * clr[0] + 0.5*clr[0];

#pragma loop(hint_parallel(6))  
#pragma loop(ivdep) 
	for (int i = 1; i <= NH - 2; i++)
		cl1[i] = 0.5*Q_minus[i] * Q_minus[i] * (clr[i - 1] - clr[i]) + 0.5*Q_plus[i] * Q_plus[i] * (clr[i + 1] - clr[i]) + (Q_plus[i] + Q_minus[i])*clr[i];

	cl1[NH - 1] = 0.5*Q_minus[NH - 1] * Q_minus[NH - 1] * (clr[NH - 2] - clr[NH - 1]) + 0.5*Q_plus[NH - 1] * Q_plus[NH - 1] * (clr[NH] - clr[NH - 1])*(h + hNH) / (2.*h) + (Q_plus[NH - 1] * (h + hNH) / (2.*h) + Q_minus[NH - 1])*clr[NH - 1];
	cl1[NH] = 1.;

	//********* ANTIDIFFUSION STAGE
	for (int i = 0; i <= NH - 1; i++)
	{
		delta_nh[i] = nh1[i + 1] - nh1[i];
		delta_cn[i] = cn1[i + 1] - cn1[i];
		delta_ca[i] = cac[i + 1] - cac[i];
		delta_cl[i] = cl1[i + 1] - cl1[i];
	}

	delta_nh[NH] = 0. - nh1[NH];
	delta_cn[NH] = 0. - cn1[NH];
	delta_ca[NH] = 0. - cac[NH];
	delta_cl[NH] = 0. - cl1[NH];

	for (int i = 0; i <= NH + 1; i++)
		one_eighth[i] = 0.125 + 0.5*(Is0[i] * tau / h)*(Is0[i] * tau / h);

	f_c_nh[0] = Sgn(delta_nh[0])*max(0., min((-1.)*delta_nh[0] * Sgn(delta_nh[0]), min(one_eighth[0] * abs(delta_nh[0]), delta_nh[1] * Sgn(delta_nh[0]))));
	f_c_cn[0] = Sgn(delta_cn[0])*max(0., min((-1.)*delta_cn[0] * Sgn(delta_cn[0]), min(one_eighth[0] * abs(delta_cn[0]), delta_cn[1] * Sgn(delta_cn[0]))));
	f_c_ca[0] = Sgn(delta_ca[0])*max(0., min((-1.)*delta_ca[0] * Sgn(delta_ca[0]), min(one_eighth[0] * abs(delta_ca[0]), delta_ca[1] * Sgn(delta_ca[0]))));
	f_c_cl[0] = Sgn(delta_cl[0])*max(0., min((-1.)*delta_cl[0] * Sgn(delta_cl[0]), min(one_eighth[0] * abs(delta_cl[0]), delta_cl[1] * Sgn(delta_cl[0]))));

#pragma loop(hint_parallel(6))  
#pragma loop(ivdep) 
	for (int i = 1; i <= NH - 1; i++)
	{
		f_c_nh[i] = Sgn(delta_nh[i])*max(0., min(delta_nh[i - 1] * Sgn(delta_nh[i]), min(one_eighth[i] * abs(delta_nh[i]), delta_nh[i + 1] * Sgn(delta_nh[i]))));
		f_c_cn[i] = Sgn(delta_cn[i])*max(0., min(delta_cn[i - 1] * Sgn(delta_cn[i]), min(one_eighth[i] * abs(delta_cn[i]), delta_cn[i + 1] * Sgn(delta_cn[i]))));
		f_c_ca[i] = Sgn(delta_ca[i])*max(0., min(delta_ca[i - 1] * Sgn(delta_ca[i]), min(one_eighth[i] * abs(delta_ca[i]), delta_ca[i + 1] * Sgn(delta_ca[i]))));
		f_c_cl[i] = Sgn(delta_cl[i])*max(0., min(delta_cl[i - 1] * Sgn(delta_cl[i]), min(one_eighth[i] * abs(delta_cl[i]), delta_cl[i + 1] * Sgn(delta_cl[i]))));
	}

	nh1[0] = nh1[0] - f_c_nh[0] - Sgn(delta_nh[0])*max(0., min(delta_nh[1] * Sgn(delta_nh[0]), min((-1.)*one_eighth[1] * abs(delta_nh[0]), (-1.)*delta_nh[0] * Sgn(delta_nh[0]))));
	cn1[0] = cn1[0] - f_c_cn[0] - Sgn(delta_cn[0])*max(0., min(delta_cn[1] * Sgn(delta_cn[0]), min((-1.)*one_eighth[1] * abs(delta_cn[0]), (-1.)*delta_cn[0] * Sgn(delta_cn[0]))));
	cac[0] = cac[0] - f_c_ca[0] - Sgn(delta_ca[0])*max(0., min(delta_ca[1] * Sgn(delta_ca[0]), min((-1.)*one_eighth[1] * abs(delta_ca[0]), (-1.)*delta_ca[0] * Sgn(delta_ca[0]))));
	cl1[0] = cl1[0] - f_c_cl[0] - Sgn(delta_cl[0])*max(0., min(delta_cl[1] * Sgn(delta_cl[0]), min((-1.)*one_eighth[1] * abs(delta_cl[0]), (-1.)*delta_cl[0] * Sgn(delta_cl[0]))));

	for (int i = 1; i <= NH - 1; i++)
	{
		nh1[i] = nh1[i] - f_c_nh[i] + f_c_nh[i - 1];
		cn1[i] = cn1[i] - f_c_cn[i] + f_c_cn[i - 1];
		cac[i] = cac[i] - f_c_ca[i] + f_c_ca[i - 1];
		cl1[i] = cl1[i] - f_c_cl[i] + f_c_cl[i - 1];
	}

	nh1[NH] = nh1[NH] + f_c_nh[NH - 1];
	cn1[NH] = cn1[NH] + f_c_cn[NH - 1];
	cac[NH] = cac[NH] + f_c_ca[NH - 1];
	cl1[NH] = cl1[NH] + f_c_cl[NH - 1];
	
	// quiescent cells separately 
	for (int i = 0; i <= NN - 1; i++)
		delta_nq[i] = nq1[i + 1] - nq1[i];

	delta_nq[NN] = 0. - nq1[NN];

	f_c_nq[0] = Sgn(delta_nq[0])*max(0., min((-1.)*delta_nq[0] * Sgn(delta_nq[0]), min(one_eighth[0] * abs(delta_nq[0]), delta_nq[1] * Sgn(delta_nq[0]))));

#pragma loop(hint_parallel(6))  
#pragma loop(ivdep) 
	for (int i = 1; i <= NN - 1; i++)
		f_c_nq[i] = Sgn(delta_nq[i])*max(0., min(delta_nq[i - 1] * Sgn(delta_nq[i]), min(one_eighth[i] * abs(delta_nq[i]), delta_nq[i + 1] * Sgn(delta_nq[i]))));

	nq1[0] = nq1[0] - f_c_nq[0] - Sgn(delta_nq[0])*max(0., min(delta_nq[1] * Sgn(delta_nq[0]), min((-1.)*one_eighth[1] * abs(delta_nq[0]), (-1.)*delta_nq[0] * Sgn(delta_nq[0]))));

	for (int i = 1; i <= NN - 1; i++)
		nq1[i] = nq1[i] - f_c_nq[i] + f_c_nq[i - 1];

	nq1[NN] = nq1[NN] + f_c_nq[NN - 1];

	// damaged cells separately 
	for (int i = 0; i <= NN - 1; i++)
		delta_m[i] = m1[i + 1] - m1[i];

	delta_m[NN] = 0. - m1[NN];

	f_c_m[0] = Sgn(delta_m[0])*max(0., min((-1.)*delta_m[0] * Sgn(delta_m[0]), min(one_eighth[0] * abs(delta_m[0]), delta_m[1] * Sgn(delta_m[0]))));

#pragma loop(hint_parallel(6))  
#pragma loop(ivdep) 
	for (int i = 1; i <= NN - 1; i++)
		f_c_m[i] = Sgn(delta_m[i])*max(0., min(delta_m[i - 1] * Sgn(delta_m[i]), min(one_eighth[i] * abs(delta_m[i]), delta_m[i + 1] * Sgn(delta_m[i]))));

	m1[0] = m1[0] - f_c_m[0] - Sgn(delta_m[0])*max(0., min(delta_m[1] * Sgn(delta_m[0]), min((-1.)*one_eighth[1] * abs(delta_m[0]), (-1.)*delta_m[0] * Sgn(delta_m[0]))));

	for (int i = 1; i <= NN - 1; i++)
		m1[i] = m1[i] - f_c_m[i] + f_c_m[i - 1];

	m1[NN] = m1[NN] + f_c_m[NN - 1];


	if (RTisOn == 1) // bound nanoparticles also move with cells
	{
		ub1[0] = 0.5*Q_plus[0] * Q_plus[0] * (ubr[1] - ubr[0]) + Q_plus[0] * ubr[0] + 0.5*ubr[0];

#pragma loop(hint_parallel(6))  
#pragma loop(ivdep) 
		for (int i = 1; i <= NN - 1; i++)
			ub1[i] = 0.5*Q_minus[i] * Q_minus[i] * (ubr[i - 1] - ubr[i]) + 0.5*Q_plus[i] * Q_plus[i] * (ubr[i + 1] - ubr[i]) + (Q_plus[i] + Q_minus[i])*ubr[i];

		ub1[NN] = ub1[NN - 1];

		for (int i = 0; i <= NN - 1; i++)
			delta_ub[i] = ub1[i + 1] - ub1[i];

		delta_ub[NN] = 0. - ub1[NN];

		f_c_ub[0] = Sgn(delta_ub[0])*max(0., min((-1.)*delta_ub[0] * Sgn(delta_ub[0]), min(one_eighth[0] * abs(delta_ub[0]), delta_ub[1] * Sgn(delta_ub[0]))));

		#pragma loop(hint_parallel(6))  
		#pragma loop(ivdep) 
		for (int i = 1; i <= NN - 1; i++)
			f_c_ub[i] = Sgn(delta_ub[i])*max(0., min(delta_ub[i - 1] * Sgn(delta_ub[i]), min(one_eighth[i] * abs(delta_ub[i]), delta_ub[i + 1] * Sgn(delta_ub[i]))));

		ub1[0] = ub1[0] - f_c_ub[0] - Sgn(delta_ub[0])*max(0., min(delta_ub[1] * Sgn(delta_ub[0]), min((-1.)*one_eighth[1] * abs(delta_ub[0]), (-1.)*delta_ub[0] * Sgn(delta_ub[0]))));

		for (int i = 1; i <= NN - 1; i++)
			ub1[i] = ub1[i] - f_c_ub[i] + f_c_ub[i - 1];

		ub1[NN] = ub1[NN] + f_c_ub[NN - 1];

		for (int i = NN + 1; i <= NH; i++)
			ub1[i] = 0.;
	}

	//********* COUNTING "NORMAL CELLS" BEFORE CONVECTIVE STAGE (since this part of equation is solved in linear regime and this variable should be conserved)
	// it is made now since further hNN will probably change and NN may change

	if (R0T != size)
	{
		HTCrLIN = h0[NN] * (h - hNN);

		for (int i = NN + 1; i <= NH - 1; i++)
			HTCrLIN = HTCrLIN + h0[i] * h;

		HTCrLIN = HTCrLIN + h0[NH] * hNH;


		HTCr = h0[NN] * (h*NN + hNN / 2.)*(h*NN + hNN / 2.)*(h - hNN);

		for (int i = NN + 1; i <= NH - 1; i++)
			HTCr = HTCr + h0[i] * ((1.*i + 0.5)*h)*((1.*i + 0.5)*h)*h;

		HTCr = HTCr + h0[NH] * (NH*h + hNH / 2.)*(NH*h + hNH / 2.)*hNH;
	}

	//********* COUNTING "PROLIFERATING TUMOR CELLS" BEFORE CONVECTIVE STAGE (since this part of equation is solved in linear regime and this variable should be conserved)

	NTCpr = 0.;
	for (int i = 0; i <= NN - 1; i++)
		NTCpr = NTCpr + npr[i] * h;

	NTCpr = NTCpr + npr[NN] * hNN;

	//********* COUNTING "TUMOR CELLS" BEFORE CONVECTIVE STAGE (since this part of equation is solved in linear regime and this variable should be conserved)

	NTCr = 0.;
	for (int i = 0; i <= NN - 1; i++)
		NTCr = NTCr + nh0[i] * h;

	NTCr = NTCr + nh0[NN] * hNN;

	//********* COUNTING "TUMOR CELLS" AFTER CONVECTIVE STAGE UP TO NN-1
	NTCcm1 = 0.;
	for (int i = 0; i <= NN - 1; i++)
		NTCcm1 = NTCcm1 + nh1[i] * h;

	hNNnew = (NTCr - NTCcm1) / nh1[NN];

	//********* COUNTING "PROLIFERATING TUMOR CELLS" AFTER CONVECTIVE STAGE UP TO NN-1
	NTCpm1 = 0.;
	for (int i = 0; i <= NN - 1; i++)
		NTCpm1 = NTCpm1 + np1[i] * h;

	// REDISTRIBUTING n AND h

	for (int i = 0; i <= NN - 1; i++)
	{
		np1[i] = nh1[i] - nq1[i] - m1[i];
		h1[i] = 0.;
	}
		np1[NN] = nh1[NN] - nq1[NN] - m1[NN];

	if (hNNnew < -1.*h)
	{
		cout << "\nError! hNNnew <-h";
		system("Pause");
		exit(0);
	}
	else if (hNNnew < 0.)
	{
		np1[NN] = 0.;
		nq1[NN] = 0.;
		m1[NN] = 0.;
		h1[NN] = nh1[NN];
		ub1[NN] = 0.;
		NN--;
		h1[NN] = nh1[NN];
		hNN = h + hNNnew;
	}
	else if (hNNnew < h)
	{
		h1[NN] = nh1[NN];
		hNN = hNNnew;
	}
	else if (hNNnew < 2.*h)
	{
		h1[NN] = 0.;
		NN++;
		ub1[NN] = ub1[NN-1];
		np1[NN] = np1[NN - 1];
		nq1[NN] = nq1[NN - 1];
		m1[NN] = m1[NN - 1];
		h1[NN] = nh1[NN];
		hNN = (NTCr - NTCcm1 - nh1[NN - 1] * h) / nh1[NN];
	}
	else
	{
		cout << "\nError! hNNnew >= 2.*h";
		system("Pause");
		exit(0);
	}

	if (R0T == size)
	{
		cout << "\n R0T == size \n";
		system("PAUSE");
		exit(0);
	}
	else
	{
		//********* COUNTING "NORMAL CELLS" AFTER CONVECTIVE STAGE UP TO NN-1

		HTCcm1LIN = nh1[NN] * (h - hNN);

		for (int i = NN + 1; i <= NH - 1; i++)
			HTCcm1LIN = HTCcm1LIN + nh1[i] * h;

		hNHnew = (HTCrLIN - HTCcm1LIN) / nh1[NH];

		HTCcm1 = nh1[NN] * (h*NN + hNN / 2.)*(h*NN + hNN / 2.)*(h - hNN);

		for (int i = NN + 1; i <= NH - 1; i++)
			HTCcm1 = HTCcm1 + nh1[i] * ((1.*i + 0.5)*h)*((1.*i + 0.5)*h)*h;

		hNHnew = (HTCr - HTCcm1) / (nh1[NH]* (NH*h + hNHnew / 2.)*(NH*h + hNHnew / 2.));
		hNHnew = (HTCr - HTCcm1) / (nh1[NH] * (NH*h + hNHnew / 2.)*(NH*h + hNHnew / 2.));
		hNHnew = (HTCr - HTCcm1) / (nh1[NH] * (NH*h + hNHnew / 2.)*(NH*h + hNHnew / 2.));

		if (hNHnew < -1.*h)
		{
			cout << "\nError! hNHnew <-h";
			system("Pause");
			exit(0);
		}
		else if (hNHnew < 0.)
		{
			nh1[NH] = 0.;
			uf1[NH] = 0.;
			NH--;
			hNH = h + hNHnew;
		}
		else if (hNHnew < h)
			hNH = hNHnew;
		else if (hNHnew < 2.*h)
		{
			NH++;
			nh1[NH] = nh1[NH - 1];
			g0[NH] = g0[NH - 1];
			w0[NH] = w0[NH - 1];
			uf1[NH] = uf1[NH - 1];
			hNH = hNHnew - h;
		}
		else if (hNHnew < 3.*h)
		{
			NH++;
			nh1[NH] = nh1[NH - 1];
			g0[NH] = g0[NH - 1];
			w0[NH] = w0[NH - 1];
			uf1[NH] = uf1[NH - 1];
			NH++;
			nh1[NH] = nh1[NH - 1];
			g0[NH] = g0[NH - 1];
			w0[NH] = w0[NH - 1];
			uf1[NH] = uf1[NH - 1];
			hNH = hNHnew - 2.*h;
		}
		else
		{
			cout << "\nError! hNHnew >= 3.*h";
			system("Pause");
			exit(0);
		}
	}

	// REDISTRIBUTING n AND h
	for (int i = NN + 1; i <= NH; i++)
	{
		np1[i] = 0.;
		nq1[i] = 0.;
		m1[i] = 0.;
		h1[i] = nh1[i];
	}
}

void ConvectionNP()
{
	// adjusting speed
	if (If0_not_corr[0] >= 0.)
		If0[0] = (1. - (If0_not_corr[0] * tau / (2.*h)))*If0_not_corr[0] + (If0_not_corr[0] * tau / (2.*h))*If0_not_corr[1];
	else
		If0[0] = (1. + (If0_not_corr[0] * tau / (2.*h)))*If0_not_corr[0] + (If0_not_corr[0] * tau / (2.*h))*If0_not_corr[0];

	for (int i = 1; i <= NH - 1; i++)
	{
		if (If0_not_corr[i] >= 0.)
			If0[i] = (1. - (If0_not_corr[i] * tau / (2.*h)))*If0_not_corr[i] + (If0_not_corr[i] * tau / (2.*h))*If0_not_corr[i + 1];
		else
			If0[i] = (1. + (If0_not_corr[i] * tau / (2.*h)))*If0_not_corr[i] - (If0_not_corr[i] * tau / (2.*h))*If0_not_corr[i - 1];
	}

	if (If0_not_corr[NH] < 0.)
		If0[NH] = (1. + (If0_not_corr[NH] * tau / (h + hNH)))*If0_not_corr[NH] - (If0_not_corr[NH] * tau / (h + hNH))*If0_not_corr[NH - 1];
	else
		If0[NH] = If0_not_corr[NH];

	// defining auxiliary variables
	for (int i = 0; i <= NH - 2; i++)
		Q_plus[i] = (0.5 - If0[i] * tau / h) / (1. + (If0[i + 1] - If0[i])*tau / h);
	for (int i = 1; i <= NH - 1; i++)
		Q_minus[i] = (0.5 + If0[i] * tau / h) / (1. - (If0[i - 1] - If0[i])*tau / h);

	Q_plus[NH - 1] = (0.5*h - If0[NH - 1] * tau) / (0.5*(h + hNH) + (If0[NH] - If0[NH - 1])*tau);

	Q_minus[NH] = (0.5*hNH + If0[NH] * tau) / (0.5*(h + hNH) + (If0[NH] - If0[NH - 1])*tau);

	// calculating the result of the transport stage
	ufc[0] = 0.5*Q_plus[0] * Q_plus[0] * (ufr[1] - ufr[0]) + Q_plus[0] * ufr[0] + 0.5*ufr[0];

	#pragma loop(hint_parallel(6))  
	#pragma loop(ivdep) 
	for (int i = 1; i <= NH - 2; i++)
		ufc[i] = 0.5*Q_minus[i] * Q_minus[i] * (ufr[i - 1] - ufr[i]) + 0.5*Q_plus[i] * Q_plus[i] * (ufr[i + 1] - ufr[i]) + (Q_plus[i] + Q_minus[i])*ufr[i];

	ufc[NH - 1] = 0.5*Q_minus[NH - 1] * Q_minus[NH - 1] * (ufr[NH - 2] - ufr[NH - 1]) + 0.5*Q_plus[NH - 1] * Q_plus[NH - 1] * (ufr[NH] - ufr[NH - 1])*(h + hNH) / (2.*h) + (Q_plus[NH - 1] * (h + hNH) / (2.*h) + Q_minus[NH - 1])*ufr[NH - 1];
	ufc[NH] = ufc[NH - 1];

	//********* ANTIDIFFUSION STAGE
	for (int i = 0; i <= NH - 1; i++)
		delta_uf[i] = ufc[i + 1] - ufc[i];

	delta_uf[NH] = 0. - ufc[NH];

	for (int i = 0; i <= NH + 1; i++)
		one_eighth[i] = 0.125 + 0.5*(If0[i] * tau / h)*(If0[i] * tau / h);

	f_c_uf[0] = Sgn(delta_uf[0])*max(0., min((-1.)*delta_uf[0] * Sgn(delta_uf[0]), min(one_eighth[0] * abs(delta_uf[0]), delta_uf[1] * Sgn(delta_uf[0]))));
	
#pragma loop(hint_parallel(6))  
#pragma loop(ivdep) 
	for (int i = 1; i <= NH - 1; i++)
		f_c_uf[i] = Sgn(delta_uf[i])*max(0., min(delta_uf[i - 1] * Sgn(delta_uf[i]), min(one_eighth[i] * abs(delta_uf[i]), delta_uf[i + 1] * Sgn(delta_uf[i]))));

	ufc[0] = ufc[0] - f_c_uf[0] - Sgn(delta_uf[0])*max(0., min(delta_uf[1] * Sgn(delta_uf[0]), min((-1.)*one_eighth[1] * abs(delta_uf[0]), (-1.)*delta_uf[0] * Sgn(delta_uf[0]))));

	for (int i = 1; i <= NH - 1; i++)
		ufc[i] = ufc[i] - f_c_uf[i] + f_c_uf[i - 1];

	ufc[NH] = ufc[NH] + f_c_uf[NH - 1];
}

//***********************************************************************************************************************************************************
//********************************* DIFFUSION ***************************************************************************************************************
//***********************************************************************************************************************************************************

void Diffusion_glucose()
{
	for (int i = 0; i <= NH; i++)
	{
		G0[i] = g0[i] * (1.*i + 0.5)*h; // for easy solution in spherical symmetrical case
		GR[i] = gr[i] * (1.*i + 0.5)*h;
	}

	for (int i = 1; i <= NH - 1; i++)
		Fg[i] = (G0[i + 1] - 2.*G0[i] + G0[i - 1]) + kg * GR[i];

	muleftg = 0.;
	hileftg = 0.5 / 1.5;

	murightg = 0.;
	hirightg = (1.*NH + 0.5) / (1.*NH - 0.5);

	TMAc(aprg, bprg, cprg, Fg, progg, muleftg, hileftg, murightg, hirightg);

	for (int i = 0; i <= NH; i++)
		G1[i] = progg[i];

	for (int i = 0; i <= NH; i++)
		g1[i] = G1[i] / ((1.*i + 0.5)*h);
}

void Diffusion_VEGF()
{
	for (int i = 0; i <= NH; i++)
	{
		V0[i] = v0[i] * (1.*i + 0.5)*h; // for easy solution in spherical symmetrical case
		VR[i] = vr[i] * (1.*i + 0.5)*h;
	}

	for (int i = 1; i <= NH - 1; i++)
		Fv[i] = (V0[i + 1] - 2.*V0[i] + V0[i - 1]) + kv * VR[i];

	muleftv = 0.;
	hileftv = 0.5 / 1.5;

	murightv = 0.;
	hirightv = (1.*NH + 0.5) / (1.*NH - 0.5);

	TMAc(aprv, bprv, cprv, Fv, progv, muleftv, hileftv, murightv, hirightv);

	for (int i = 0; i <= NH; i++)
		V1[i] = progv[i];

	for (int i = 0; i <= NH; i++)
		v1[i] = V1[i] / ((1.*i + 0.5)*h);
}

void Diffusion_cap()
{
	for (int i = 0; i <= NH; i++)
	{
		CA0[i] = ca0[i] * (1.*i + 0.5)*h; // for easy solution in spherical symmetrical case
		CAR[i] = cac[i] * (1.*i + 0.5)*h;
	}

	for (int i = 1; i <= NH - 1; i++)
		Fc[i] = (CA0[i + 1] - 2.*CA0[i] + CA0[i - 1]) + kc * CAR[i];

	muleftc = 0.;
	hileftc = 0.5 / 1.5;

	murightc = 0.;
	hirightc = (1.*NH + 0.5) / (1.*NH - 0.5);

	TMAc(aprc, bprc, cprc, Fc, progc, muleftc, hileftc, murightc, hirightc);

	for (int i = 0; i <= NH; i++)
		CA1[i] = progc[i];

	for (int i = 0; i <= NH; i++)
		ca1[i] = CA1[i] / ((1.*i + 0.5)*h);
}

void Diffusion_NP()
{
	for (int i = 0; i <= NH; i++)
	{
		UF0[i] = uf0[i] * (1.*i + 0.5)*h; // for easy solution in spherical symmetrical case
		UFR[i] = ufc[i] * (1.*i + 0.5)*h;
	}

	for (int i = 1; i <= NH - 1; i++)
		Fu[i] = (UF0[i + 1] - 2.*UF0[i] + UF0[i - 1]) + ku * UFR[i];

	muleftu = 0.;
	hileftu = 0.5 / 1.5;

	murightu = 0.;
	hirightu = (1.*NH + 0.5) / (1.*NH - 0.5);

	TMAc(apru, bpru, cpru, Fu, progu, muleftu, hileftu, murightu, hirightu);

	for (int i = 0; i <= NH; i++)
		UF1[i] = progu[i];

	for (int i = 0; i <= NH; i++)
		uf1[i] = UF1[i] / ((1.*i + 0.5)*h);
}
//***********************************************************************************************************************************************************
//********************************* TIME STEP ADJUSTMENT ****************************************************************************************************
//***********************************************************************************************************************************************************

void TauAdjust()
{
	ta = ta + tau_adjust_frequency;

	// adjusting tau
	Is0Max = 0.;
	Is0NonMonIndex = 0;

	for (int i = NN + 1; i <= NH; i++)
		Is0Max = max(Is0Max, h0[i]);

	for (int i = NN + 1; i <= NH - 1; i++)
		if ((h0[i] - h0[i - 1]) * (h0[i + 1] - h0[i]) < -1.e-10)
			Is0NonMonIndex = Is0NonMonIndex - (h0[i] - h0[i - 1]) * (h0[i + 1] - h0[i]);

	tauAdjust = h / (2.*Is0Max) / tauAdjustParameter;

	if (Is0NonMonIndex > Is0NonMonIndexMin)
		tau = max(tauMin, tau / 2.);
	else if (tau < tauAdjust)
		tau = min(tauMax, 1.02*tau);
	else
		tau = max(tauMin, tauAdjust);

	tau = 1.e-8*(int)(1.e+8*tau);

	kg = 2 * h*h / (tau*Dg);
	bprg = 2. + kg;
}

//***********************************************************************************************************************************************************
//********************************* RADIOTHERAPY *******************************************************************************************************
//***********************************************************************************************************************************************************

void RT()
{
	for (int i = 0; i <= NH; i++)
	{
		RTeff_dose[0][i][doseRTcnt] = RTscheme[1][doseRTcnt] * (Ku*(ub0[i]) + ((w0[i] * OERaM + Kw) / (w0[i] + Kw)));
		RTeff_dose[1][i][doseRTcnt] = RTscheme[1][doseRTcnt] * (Ku*(ub0[i]) + ((w0[i] * OERbM + Kw) / (w0[i] + Kw)));
	}

	for (int i = 0; i <= NN; i++)
	{
		RTcoef[i] = alpha*(RTeff_dose[0][i][doseRTcnt] + (1. / atobT)*RTeff_dose[1][i][doseRTcnt] * RTeff_dose[1][i][doseRTcnt]);

		npRTsurv[i] = exp(-1.*RTcoef[i]);
		nqRTsurv[i] = exp(-1.*kq*RTcoef[i]);

		m0[i] = m0[i] + np0[i] * (1. - npRTsurv[i]) + nq0[i] * (1. - nqRTsurv[i]);

		np0[i] = np0[i] * npRTsurv[i];
		nq0[i] = nq0[i] * nqRTsurv[i];
		
		m1[i] = m0[i];
		np1[i] = np0[i];
		nq1[i] = nq0[i];
	}
}

//***********************************************************************************************************************************************************
//********************************* MAIN CYCLE ENDING *******************************************************************************************************
//***********************************************************************************************************************************************************

void Cycle_Ending()
{
	for (int i = 0; i <= NH; i++)
	{
		np0[i] = np1[i];
		nq0[i] = nq1[i];
		h0[i] = h1[i];
		m0[i] = m1[i];
		v0[i] = v1[i];
		cn0[i] = cn1[i]; 
		ca0[i] = ca1[i]; 
		cl0[i] = cl1[i]; 
		g0[i] = g1[i];
		w0[i] = w1[i];
		uf0[i] = uf1[i];
		ub0[i] = ub1[i];
	}
}

//***********************************************************************************************************************************************************
//********************************* PROGRAM ENDING **********************************************************************************************************
//***********************************************************************************************************************************************************

void End()
{
	if (clock() / CLOCKS_PER_SEC >= 3600)
		printf("\n%s%ld%s%ld%s%ld%s", "The end. Total time: ", (clock() / CLOCKS_PER_SEC) / 3600, " h ", (clock() / CLOCKS_PER_SEC) / 60 - 60 * ((clock() / CLOCKS_PER_SEC) / 3600), " min ", (clock() / CLOCKS_PER_SEC) - 3600 * ((clock() / CLOCKS_PER_SEC) / 3600) - 60 * ((clock() / CLOCKS_PER_SEC) / 60 - 60 * ((clock() / CLOCKS_PER_SEC) / 3600)), " s.");
	else if (clock() / CLOCKS_PER_SEC >= 60)
		printf("\n%s%ld%s%ld%s", "The end. Total time: ", (clock() / CLOCKS_PER_SEC) / 60 - 60 * ((clock() / CLOCKS_PER_SEC) / 3600), " min ", (clock() / CLOCKS_PER_SEC) - 3600 * ((clock() / CLOCKS_PER_SEC) / 3600) - 60 * ((clock() / CLOCKS_PER_SEC) / 60 - 60 * ((clock() / CLOCKS_PER_SEC) / 3600)), " s.");
	else
		printf("\n%s%ld%s", "The end. Total time: ", (clock() / CLOCKS_PER_SEC) - 3600 * ((clock() / CLOCKS_PER_SEC) / 3600) - 60 * ((clock() / CLOCKS_PER_SEC) / 60 - 60 * ((clock() / CLOCKS_PER_SEC) / 3600)), " s.");
	//_getch();
	exit(0);
}

//********************************************************
//********* THE END
//********************************************************
